# Supplementary material for: Fabrication of Ultrafine, Highly Ordered Nanostructures Using Carbohydrate-Inorganic Hybrid Block Copolymers
Source: Nanomaterials (Basel). 2022 May 12;12(10):1653. doi: 10.3390/nano12101653 (PMC9144075; doi:10.3390/nano12101653)
Supplement: Supplementary file 1 [file nanomaterials-12-01653-s001.zip]

Archive with 1 entries (1 files):
- nanomaterials-1714778-supplementary.pdf
